# Supplementary material for: Cerebral Dopamine Neurotrophic Factor (CDNF) Acts as a Trophic Factor Promoting Neuritogenesis in the Dorsal Root Ganglia (DRG) Neurons Through Activation of the PI3K Signaling Pathway
Source: J Neurochem. 2025 Aug 19;169(8):e70194. doi: 10.1111/jnc.70194 (PMC12362333; doi:10.1111/jnc.70194)
Supplement: Supplementary file 1 — Data S1: Spreadsheet containing details on all statistical tests applied for analysis. Data include type of test, post hoc test, sample space (N), degrees of freedom, statistics summary, mean differences, 95% confidence intervals and exact p‐values. [file JNC-169-0-s002.xlsx]

## Sheet: Statistical Report
1B
Method	Sample (N)	Statistical test	Degrees of freedom	Multiple comparisons test
Neurite length	DMEM = 1	Ordinary one-way ANOVA	F (5, 124) = 31.09	Tukey
	NGF 30 ng/mL = 27
	CDNF 1.8 µg/mL = 33
	CDNF 18 µg/mL = 29
	CDNF-ΔKTEL 18 µg/mL = 27
	CDNF-ΔKTEL 1.8 µg/mL = 13
Tukey's multiple comparisons test	Mean Difference	95,00% Confidence Interval of difference	Below threshold?	Adjusted P Value
DMEM vs. NGF 30ng/mL	-751.6	-1224 to -278,7	Yes	0.0001
DMEM vs. CDNF 1.8μg/mL	-496.3	-967,6 to -24,93	Yes	0.0328
DMEM vs. CDNF 18μg/mL	-581.9	-1054 to -109,6	Yes	0.0067
DMEM vs. CDNF-ΔKTEL 18ug/mL	-289.5	-762,3 to 183,4	No	0.4876
DMEM vs. CDNF-ΔKTEL 1.8ug/mL	-276.6	-758,5 to 205,2	No	0.5595
NGF 30ng/mL vs. CDNF 1.8μg/mL	255.3	134,8 to 375,8	Yes	<0,0001
NGF 30ng/mL vs. CDNF 18μg/mL	169.6	45,45 to 293,8	Yes	0.0018
NGF 30ng/mL vs. CDNF-ΔKTEL 18ug/mL	462.1	335,7 to 588,5	Yes	<0,0001
NGF 30ng/mL vs. CDNF-ΔKTEL 1.8ug/mL	474.9	318,2 to 631,7	Yes	<0,0001
CDNF 1.8μg/mL vs. CDNF 18μg/mL	-85.67	-203,9 to 32,52	No	0.295
CDNF 1.8μg/mL vs. CDNF-ΔKTEL 18ug/mL	206.8	86,31 to 327,3	Yes	<0,0001
CDNF 1.8μg/mL vs. CDNF-ΔKTEL 1.8ug/mL	219.6	67,57 to 371,7	Yes	0.0008
CDNF 18μg/mL vs. CDNF-ΔKTEL 18ug/mL	292.5	168,3 to 416,7	Yes	<0,0001
CDNF 18μg/mL vs. CDNF-ΔKTEL 1.8ug/mL	305.3	150,3 to 460,3	Yes	<0,0001
CDNF-ΔKTEL 18ug/mL vs. CDNF-ΔKTEL 1.8ug/mL	12.82	-143,9 to 169,6	No	0.9999
1C
Method	Sample (N)	Statistical test	Degrees of freedom	Multiple comparisons test
Neuritic area	5	Ordinary one-way ANOVA	F (4, 20) = 127.5	Tukey
Tukey's multiple comparisons test	Mean Difference	95,00% Confidence Interval of difference	Below threshold?	Adjusted P Value
NGF30ng/mL vs. CDNF 1.8μg/mL	2266187	1412813 to 3119561	Yes	<0,0001
NGF30ng/mL vs. CDNF 18μg/mL	-355045	-1208419 to 498328	No	0.7261
NGF30ng/mL vs. CDNF-ΔKTEL 1.8ug/mL	4768978	3915604 to 5622351	Yes	<0,0001
NGF30ng/mL vs. CDNF-ΔKTEL 18ug/mL	3876469	3023095 to 4729842	Yes	<0,0001
CDNF 1.8μg/mL vs. CDNF 18μg/mL	-2621232	-3474606 to -1767859	Yes	<0,0001
CDNF 1.8μg/mL vs. CDNF-ΔKTEL 1.8ug/mL	2502791	1649417 to 3356164	Yes	<0,0001
CDNF 1.8μg/mL vs. CDNF-ΔKTEL 18ug/mL	1610282	756908 to 2463655	Yes	0.0001
CDNF 18μg/mL vs. CDNF-ΔKTEL 1.8ug/mL	5124023	4270649 to 5977396	Yes	<0,0001
CDNF 18μg/mL vs. CDNF-ΔKTEL 18ug/mL	4231514	3378140 to 5084887	Yes	<0,0001
CDNF-ΔKTEL 1.8ug/mL vs. CDNF-ΔKTEL 18ug/mL	-892509	-1745883 to -39135	Yes	0.0376
1D
Method	Sample (N)	Statistical test	Degrees of freedom	Multiple comparisons test
Neurite complexity	17	Ordinary one-way ANOVA	F (4, 80) = 3961	Tukey
Tukey's multiple comparisons test	Mean Difference	95,00% Confidence Interval of difference	Below threshold?	Adjusted P Value
NGF 30ng/mL vs. CDNF 1.8μg/mL	71	67,61 to 74,39	Yes	<0,0001
NGF 30ng/mL vs. CDNF 18μg/mL	-20.7	-24,09 to -17,31	Yes	<0,0001
NGF 30ng/mL vs. CDNF-ΔKTEL 1.8ug/mL	100	96,61 to 103,4	Yes	<0,0001
NGF 30ng/mL vs. CDNF-ΔKTEL 18ug/mL	86.17	82,78 to 89,56	Yes	<0,0001
CDNF 1.8μg/mL vs. CDNF 18μg/mL	-91.7	-95,09 to -88,31	Yes	<0,0001
CDNF 1.8μg/mL vs. CDNF-ΔKTEL 1.8ug/mL	29	25,61 to 32,39	Yes	<0,0001
CDNF 1.8μg/mL vs. CDNF-ΔKTEL 18ug/mL	15.17	11,78 to 18,56	Yes	<0,0001
CDNF 18μg/mL vs. CDNF-ΔKTEL 1.8ug/mL	120.7	117,3 to 124,1	Yes	<0,0001
CDNF 18μg/mL vs. CDNF-ΔKTEL 18ug/mL	106.9	103,5 to 110,3	Yes	<0,0001
CDNF-ΔKTEL 1.8ug/mL vs. CDNF-ΔKTEL 18ug/mL	-13.83	-17,22 to -10,44	Yes	<0,0001
2B
Method	Sample (N)	Statistical test	Degrees of freedom	Multiple comparisons test
Neurite length	13	Ordinary one-way ANOVA	F (3, 48) = 26.06	Tukey
Tukey's multiple comparisons test	Mean Difference	95,00% Confidence Interval of difference	Below threshold?	Adjusted P Value
NGF 30ng/mL vs. CDNF 18μg/mL	104.6	-42,40 to 251,5	No	0.2444
NGF 30ng/mL vs. NGF 30ng/mL + CDNF 18μg/mL	-319.5	-466,4 to -172,5	Yes	<0,0001
CDNF 18μg/mL vs. NGF 30ng/mL + CDNF 18μg/mL	-424	-571,0 to -277,1	Yes	<0,0001
2C
Method	Sample (N)	Statistical test	Degrees of freedom	Multiple comparisons test
Neuritic area	4	Kruskal-Wallis	H (3) = 11.40	Dunn
Dunn's multiple comparisons test	Mean rank difference	Significant?	Summary	Adjusted P Value
NGF 30ng/mL vs. CDNF 18μg/mL	5.25	No	ns	0.7133
NGF 30ng/mL vs. NGF 30ng/mL + CDNF 18μg/mL	-5.75	No	ns	0.5258
CDNF 18μg/mL vs. NGF 30ng/mL + CDNF 18μg/mL	-11	Yes	*	0.0065
2D
Method	Sample (N)	Statistical test	Degrees of freedom	Multiple comparisons test
Neurite complexity	29	Ordinary one-way ANOVA	F (3, 112) = 54728	Tukey
Tukey's multiple comparisons test	Mean Difference	95,00% Confidence Interval of difference	Below threshold?	Adjusted P Value
NGF 30ng/mL + CDNF 18μg/mL vs. NGF 30ng/mL	665	659,9 to 670,1	Yes	<0,0001
NGF 30ng/mL + CDNF 18μg/mL vs. CDNF 18μg/mL	695.3	690,2 to 700,4	Yes	<0,0001
NGF 30ng/mL vs. CDNF 18μg/mL	30.3	25,21 to 35,39	Yes	<0,0001
2E
Method	Sample (N)	Statistical test	Degrees of freedom	Multiple comparisons test
LDH assay	Triton X-100 = 1	Ordinary one-way ANOVA	F (4, 20) = 67.74	Tukey
	Other groups = 6
Tukey's multiple comparisons test	Mean Difference	95,00% Confidence Interval of difference	Below threshold?	Adjusted P Value
CDNF 18μg/mL vs. NGF 30ng/mL + CDNF 18μg/mL	6.525	-1,939 to 14,99	No	0.1837
CDNF 18μg/mL vs. TTX	-79.28	-95,11 to -63,45	Yes	<0,0001
CDNF 18μg/mL vs. NGF 30ng/mL	1.36	-7,104 to 9,824	No	0.9883
NGF 30ng/mL + CDNF 18μg/mL vs. TTX	-85.81	-101,6 to -69,97	Yes	<0,0001
NGF 30ng/mL + CDNF 18μg/mL vs. NGF 30ng/mL	-5.165	-13,63 to 3,299	No	0.387
TTX vs. NGF 30ng/mL	80.64	64,81 to 96,47	Yes	<0,0001
3B
Method	Sample (N)	Statistical test	Degrees of freedom	Multiple comparisons test
Neurite length	NGF 30 ng/mL = 23	Ordinary one-way ANOVA	F (3, 51) = 75.21	Tukey
	CDNF 18 µg/mL = 16
	CDNF-ΔKTEL 18 µg/mL = 9
	Deprived = 7
Tukey's multiple comparisons test	Mean Difference	95,00% Confidence Interval of difference	Below threshold?	Adjusted P Value
Deprived vs. NGF 30ng/mL	-620.6	-752,7 to -488,5	Yes	<0,0001
Deprived vs. CDNF 18μg/mL	-365.5	-504,2 to -226,8	Yes	<0,0001
Deprived vs. CDNF-ΔKTEL 18μg/mL	-111	-265,2 to 43,28	No	0.2365
NGF 30ng/mL vs. CDNF 18μg/mL	255.1	155,5 to 354,7	Yes	<0,0001
NGF 30ng/mL vs. CDNF-ΔKTEL 18μg/mL	509.6	389,3 to 630,0	Yes	<0,0001
CDNF 18μg/mL vs. CDNF-ΔKTEL 18μg/mL	254.6	127,0 to 382,1	Yes	<0,0001
3C
Method	Sample (N)	Statistical test	Degrees of freedom	Multiple comparisons test
Neuritic area	5	Ordinary one-way ANOVA	F (3, 16) = 119.1	Tukey
Tukey's multiple comparisons test	Mean Difference	95,00% Confidence Interval of difference	Below threshold?	Adjusted P Value
Deprived vs. NGF 30ng/mL	-5126045	-6078189 to -4173901	Yes	<0,0001
Deprived vs. CDNF 18μg/mL	-4603070	-5555214 to -3650926	Yes	<0,0001
Deprived vs. CDNF-ΔKTEL 18μg/mL	-971557	-1923701 to -19413	Yes	0.0447
NGF 30ng/mL vs. CDNF 18μg/mL	522975	-429169 to 1475119	No	0.4213
NGF 30ng/mL vs. CDNF-ΔKTEL 18μg/mL	4154489	3202345 to 5106633	Yes	<0,0001
CDNF 18μg/mL vs. CDNF-ΔKTEL 18μg/mL	3631514	2679370 to 4583658	Yes	<0,0001
3D
Method	Sample (N)	Statistical test	Degrees of freedom	Multiple comparisons test
Neurite complexity	15	Ordinary one-way ANOVA	F (3, 56) = 1885	Tukey
Tukey's multiple comparisons test	Mean Difference	95,00% Confidence Interval of difference	Below threshold?	Adjusted P Value
Deprived vs. NGF 30 ng/mL	-112	-116,5 to -107,6	Yes	<0,0001
Deprived vs. CDNF 1.0 μM	-64.33	-68,77 to -59,90	Yes	<0,0001
Deprived vs. CDNF-ΔKTEL 1.0 uM	-12.33	-16,77 to -7,896	Yes	<0,0001
NGF 30 ng/mL vs. CDNF 1.0 μM	47.7	43,26 to 52,14	Yes	<0,0001
NGF 30 ng/mL vs. CDNF-ΔKTEL 1.0 uM	99.7	95,26 to 104,1	Yes	<0,0001
CDNF 1.0 μM vs. CDNF-ΔKTEL 1.0 uM	52	47,56 to 56,44	Yes	<0,0001
3E
Method	Sample (N)	Statistical test	Degrees of freedom	Multiple comparisons test
LDH assay	Triton X-100 = 3	Ordinary one-way ANOVA	F (4, 34) = 167,3	Tukey
	Deprived = 8
	CDNF-ΔKTEL 18 µg/mL = 8
	CDNF 18 µg/mL =8
	NGF 30 ng/mL = 12
Tukey's multiple comparisons test	Mean Difference	95,00% Confidence Interval of difference	Below threshold?	Adjusted P Value
Deprived vs. NGF 30ng/mL	0.5072	0,3969 to 0,6175	Yes	<0,0001
Deprived vs. CDNF 18μg/mL	0.4814	0,3606 to 0,6022	Yes	<0,0001
Deprived vs. CDNF-ΔKTEL 18μg/mL	0.2499	0,1291 to 0,3707	Yes	<0,0001
Deprived vs. TTX	-0.7481	-0,9117 to -0,5846	Yes	<0,0001
NGF 30ng/mL vs. CDNF 18μg/mL	-0.02583	-0,1361 to 0,08443	No	0.9606
NGF 30ng/mL vs. CDNF-ΔKTEL 18μg/mL	-0.2573	-0,3675 to -0,1470	Yes	<0,0001
NGF 30ng/mL vs. TTX	-1.255	-1,411 to -1,099	Yes	<0,0001
CDNF 18μg/mL vs. CDNF-ΔKTEL 18μg/mL	-0.2314	-0,3522 to -0,1107	Yes	<0,0001
CDNF 18μg/mL vs. TTX	-1.23	-1,393 to -1,066	Yes	<0,0001
CDNF-ΔKTEL 18μg/mL vs. TTX	-0.9981	-1,162 to -0,8345	Yes	<0,0001
4A
Method	Sample (N)	Statistical test	Degrees of freedom	Multiple comparisons test
Neurite length	NGF = 22	Ordinary one-way ANOVA	F (8, 169) = 88.47	Tukey
	CDNF = 29
	NGF+Rapamycin = 19
	CDNF-ΔKTEL = 27
	CDNF-ΔKTEL+Wortmannin = 15
	NGF+Wortmannin = 21
	CDNF-ΔKTEL+Rapamycin = 15
	CDNF+Rapamycin = 15
	CDNF+Wortmannin = 15
Tukey's multiple comparisons test	Mean Difference	95,00% Confidence Interval of difference	Below threshold?	Adjusted P Value
NGF vs. NGF+Wortmannin	533.8	433,8 to 633,7	Yes	<0,0001
NGF vs. NGF+Rapamycin	433	330,4 to 535,6	Yes	<0,0001
NGF vs. CDNF	121.3	28,65 to 213,9	Yes	0.0019
NGF vs. CDNF+Wortmannin	595.3	485,5 to 705,0	Yes	<0,0001
NGF vs. CDNF+Rapamycin	561.3	451,5 to 671,0	Yes	<0,0001
NGF vs. CDNF-ΔKTEL	456.9	362,8 to 551,0	Yes	<0,0001
NGF vs. CDNF-ΔKTEL+Wortmannin	528.1	418,4 to 637,9	Yes	<0,0001
NGF vs. CDNF-ΔKTEL+Rapamycin	534.3	424,6 to 644,1	Yes	<0,0001
NGF+Wortmannin vs. NGF+Rapamycin	-100.7	-204,5 to 3,013	No	0.0645
NGF+Wortmannin vs. CDNF	-412.5	-506,4 to -318,6	Yes	<0,0001
NGF+Wortmannin vs. CDNF+Wortmannin	61.5	-49,28 to 172,3	No	0.718
NGF+Wortmannin vs. CDNF+Rapamycin	27.5	-83,28 to 138,3	No	0.9973
NGF+Wortmannin vs. CDNF-ΔKTEL	-76.88	-172,2 to 18,47	No	0.2236
NGF+Wortmannin vs. CDNF-ΔKTEL+Wortmannin	-5.629	-116,4 to 105,2	No	>0,9999
NGF+Wortmannin vs. CDNF-ΔKTEL+Rapamycin	0.5714	-110,2 to 111,4	No	>0,9999
NGF+Rapamycin vs. CDNF	-311.7	-408,4 to -215,0	Yes	<0,0001
NGF+Rapamycin vs. CDNF+Wortmannin	162.2	49,06 to 275,4	Yes	0.0004
NGF+Rapamycin vs. CDNF+Rapamycin	128.2	15,06 to 241,4	Yes	0.0139
NGF+Rapamycin vs. CDNF-ΔKTEL	23.86	-74,27 to 122,0	No	0.9976
NGF+Rapamycin vs. CDNF-ΔKTEL+Wortmannin	95.12	-18,07 to 208,3	No	0.1779
NGF+Rapamycin vs. CDNF-ΔKTEL+Rapamycin	101.3	-11,87 to 214,5	No	0.1193
CDNF vs. CDNF+Wortmannin	474	369,7 to 578,2	Yes	<0,0001
CDNF vs. CDNF+Rapamycin	440	335,7 to 544,2	Yes	<0,0001
CDNF vs. CDNF-ΔKTEL	335.6	247,9 to 423,2	Yes	<0,0001
CDNF vs. CDNF-ΔKTEL+Wortmannin	406.8	302,6 to 511,1	Yes	<0,0001
CDNF vs. CDNF-ΔKTEL+Rapamycin	413	308,8 to 517,3	Yes	<0,0001
CDNF+Wortmannin vs. CDNF+Rapamycin	-34	-153,7 to 85,66	No	0.9931
CDNF+Wortmannin vs. CDNF-ΔKTEL	-138.4	-243,9 to -32,86	Yes	0.0019
CDNF+Wortmannin vs. CDNF-ΔKTEL+Wortmannin	-67.13	-186,8 to 52,53	No	0.7062
CDNF+Wortmannin vs. CDNF-ΔKTEL+Rapamycin	-60.93	-180,6 to 58,73	No	0.8035
CDNF+Rapamycin vs. CDNF-ΔKTEL	-104.4	-209,9 to 1,144	No	0.055
CDNF+Rapamycin vs. CDNF-ΔKTEL+Wortmannin	-33.13	-152,8 to 86,53	No	0.9942
CDNF+Rapamycin vs. CDNF-ΔKTEL+Rapamycin	-26.93	-146,6 to 92,73	No	0.9986
CDNF-ΔKTEL vs. CDNF-ΔKTEL+Wortmannin	71.25	-34,28 to 176,8	No	0.4622
CDNF-ΔKTEL vs. CDNF-ΔKTEL+Rapamycin	77.45	-28,08 to 183,0	No	0.3443
CDNF-ΔKTEL+Wortmannin vs. CDNF-ΔKTEL+Rapamycin	6.2	-113,5 to 125,9	No	>0,9999
4B
Method	Sample (N)	Statistical test	Degrees of freedom	Multiple comparisons test
Neuritic area	NGF+Wortmannin = 3	Ordinary one-way ANOVA	F (8, 33) = 95.62	Tukey
	NGF+Rapamycin = 4
	Other groups = 5
Tukey's multiple comparisons test	Mean Difference	95,00% Confidence Interval of difference	Below threshold?	Adjusted P Value
NGF vs. NGF+Wortmannin	3482564	2582045 to 4383083	Yes	<0,0001
NGF vs. NGF+Rapamycin	3728621	2901441 to 4555800	Yes	<0,0001
NGF vs. CDNF	244955	-534918 to 1024827	No	0.9785
NGF vs. CDNF+Wortmannin	3697228	2917355 to 4477100	Yes	<0,0001
NGF vs. CDNF+Rapamycin	3869505	3089632 to 4649377	Yes	<0,0001
NGF vs. CDNF-ΔKTEL	3876469	3096596 to 4656341	Yes	<0,0001
NGF vs. CDNF-ΔKTEL+Wortmannin	4006387	3226514 to 4786259	Yes	<0,0001
NGF vs. CDNF-ΔKTEL+Rapamycin	4003442	3223570 to 4783315	Yes	<0,0001
NGF+Wortmannin vs. NGF+Rapamycin	246057	-695729 to 1187842	No	0.9933
NGF+Wortmannin vs. CDNF	-3237609	-4138128 to -2337090	Yes	<0,0001
NGF+Wortmannin vs. CDNF+Wortmannin	214664	-685855 to 1115183	No	0.9964
NGF+Wortmannin vs. CDNF+Rapamycin	386941	-513578 to 1287460	No	0.8802
NGF+Wortmannin vs. CDNF-ΔKTEL	393905	-506614 to 1294424	No	0.8696
NGF+Wortmannin vs. CDNF-ΔKTEL+Wortmannin	523823	-376696 to 1424342	No	0.6001
NGF+Wortmannin vs. CDNF-ΔKTEL+Rapamycin	520878	-379641 to 1421397	No	0.6071
NGF+Rapamycin vs. CDNF	-3483666	-4310845 to -2656486	Yes	<0,0001
NGF+Rapamycin vs. CDNF+Wortmannin	-31393	-858572 to 795787	No	>0,9999
NGF+Rapamycin vs. CDNF+Rapamycin	140884	-686295 to 968064	No	0.9997
NGF+Rapamycin vs. CDNF-ΔKTEL	147848	-679331 to 975028	No	0.9995
NGF+Rapamycin vs. CDNF-ΔKTEL+Wortmannin	277766	-549413 to 1104946	No	0.968
NGF+Rapamycin vs. CDNF-ΔKTEL+Rapamycin	274822	-552358 to 1102001	No	0.9699
CDNF vs. CDNF+Wortmannin	3452273	2672400 to 4232145	Yes	<0,0001
CDNF vs. CDNF+Rapamycin	3624550	2844677 to 4404422	Yes	<0,0001
CDNF vs. CDNF-ΔKTEL	3631514	2851641 to 4411386	Yes	<0,0001
CDNF vs. CDNF-ΔKTEL+Wortmannin	3761432	2981560 to 4541304	Yes	<0,0001
CDNF vs. CDNF-ΔKTEL+Rapamycin	3758487	2978615 to 4538360	Yes	<0,0001
CDNF+Wortmannin vs. CDNF+Rapamycin	172277	-607595 to 952149	No	0.9979
CDNF+Wortmannin vs. CDNF-ΔKTEL	179241	-600631 to 959113	No	0.9972
CDNF+Wortmannin vs. CDNF-ΔKTEL+Wortmannin	309159	-470713 to 1089032	No	0.9198
CDNF+Wortmannin vs. CDNF-ΔKTEL+Rapamycin	306215	-473658 to 1086087	No	0.9237
CDNF+Rapamycin vs. CDNF-ΔKTEL	6964	-772908 to 786836	No	>0,9999
CDNF+Rapamycin vs. CDNF-ΔKTEL+Wortmannin	136882	-642990 to 916755	No	0.9996
CDNF+Rapamycin vs. CDNF-ΔKTEL+Rapamycin	133938	-645935 to 913810	No	0.9997
CDNF-ΔKTEL vs. CDNF-ΔKTEL+Wortmannin	129918	-649954 to 909791	No	0.9997
CDNF-ΔKTEL vs. CDNF-ΔKTEL+Rapamycin	126974	-652899 to 906846	No	0.9998
CDNF-ΔKTEL+Wortmannin vs. CDNF-ΔKTEL+Rapamycin	-2945	-782817 to 776928	No	>0,9999
4C
Method	Sample (N)	Statistical test	Degrees of freedom	Multiple comparisons test
Neurite complexity	17	Ordinary one-way ANOVA	F (8, 144) = 3554	Tukey
Tukey's multiple comparisons test	Mean Difference	95,00% Confidence Interval of difference	Below threshold?	Adjusted P Value
NGF vs. NGF+Wortmannin	92.63	89,05 to 96,21	Yes	<0,0001
NGF vs. NGF+Rapamycin	82.13	78,55 to 85,71	Yes	<0,0001
NGF vs. CDNF	-16.4	-19,98 to -12,82	Yes	<0,0001
NGF vs. CDNF+Wortmannin	102.1	98,55 to 105,7	Yes	<0,0001
NGF vs. CDNF+Rapamycin	103.3	99,72 to 106,9	Yes	<0,0001
NGF vs. CDNF-ΔKTEL	91.63	88,05 to 95,21	Yes	<0,0001
NGF vs. CDNF-ΔKTEL+Wortmannin	108	104,4 to 111,5	Yes	<0,0001
NGF vs. CDNF-ΔKTEL+Rapamycin	108.8	105,2 to 112,4	Yes	<0,0001
NGF+Wortmannin vs. NGF+Rapamycin	-10.5	-14,08 to -6,919	Yes	<0,0001
NGF+Wortmannin vs. CDNF	-109	-112,6 to -105,4	Yes	<0,0001
NGF+Wortmannin vs. CDNF+Wortmannin	9.5	5,919 to 13,08	Yes	<0,0001
NGF+Wortmannin vs. CDNF+Rapamycin	10.67	7,089 to 14,25	Yes	<0,0001
NGF+Wortmannin vs. CDNF-ΔKTEL	-1	-4,581 to 2,581	No	0.9937
NGF+Wortmannin vs. CDNF-ΔKTEL+Wortmannin	15.34	11,76 to 18,92	Yes	<0,0001
NGF+Wortmannin vs. CDNF-ΔKTEL+Rapamycin	16.17	12,59 to 19,75	Yes	<0,0001
NGF+Rapamycin vs. CDNF	-98.53	-102,1 to -94,95	Yes	<0,0001
NGF+Rapamycin vs. CDNF+Wortmannin	20	16,42 to 23,58	Yes	<0,0001
NGF+Rapamycin vs. CDNF+Rapamycin	21.17	17,59 to 24,75	Yes	<0,0001
NGF+Rapamycin vs. CDNF-ΔKTEL	9.5	5,919 to 13,08	Yes	<0,0001
NGF+Rapamycin vs. CDNF-ΔKTEL+Wortmannin	25.84	22,26 to 29,42	Yes	<0,0001
NGF+Rapamycin vs. CDNF-ΔKTEL+Rapamycin	26.67	23,09 to 30,25	Yes	<0,0001
CDNF vs. CDNF+Wortmannin	118.5	114,9 to 122,1	Yes	<0,0001
CDNF vs. CDNF+Rapamycin	119.7	116,1 to 123,3	Yes	<0,0001
CDNF vs. CDNF-ΔKTEL	108	104,4 to 111,6	Yes	<0,0001
CDNF vs. CDNF-ΔKTEL+Wortmannin	124.4	120,8 to 127,9	Yes	<0,0001
CDNF vs. CDNF-ΔKTEL+Rapamycin	125.2	121,6 to 128,8	Yes	<0,0001
CDNF+Wortmannin vs. CDNF+Rapamycin	1.17	-2,411 to 4,751	No	0.9824
CDNF+Wortmannin vs. CDNF-ΔKTEL	-10.5	-14,08 to -6,919	Yes	<0,0001
CDNF+Wortmannin vs. CDNF-ΔKTEL+Wortmannin	5.837	2,256 to 9,418	Yes	<0,0001
CDNF+Wortmannin vs. CDNF-ΔKTEL+Rapamycin	6.67	3,089 to 10,25	Yes	<0,0001
CDNF+Rapamycin vs. CDNF-ΔKTEL	-11.67	-15,25 to -8,089	Yes	<0,0001
CDNF+Rapamycin vs. CDNF-ΔKTEL+Wortmannin	4.667	1,086 to 8,248	Yes	0.0022
CDNF+Rapamycin vs. CDNF-ΔKTEL+Rapamycin	5.5	1,919 to 9,081	Yes	0.0001
CDNF-ΔKTEL vs. CDNF-ΔKTEL+Wortmannin	16.34	12,76 to 19,92	Yes	<0,0001
CDNF-ΔKTEL vs. CDNF-ΔKTEL+Rapamycin	17.17	13,59 to 20,75	Yes	<0,0001
CDNF-ΔKTEL+Wortmannin vs. CDNF-ΔKTEL+Rapamycin	0.833	-2,748 to 4,414	No	0.9982
4D
Method	Sample (N)	Statistical test	Degrees of freedom	Multiple comparisons test
Neurite length	20	Ordinary one-way ANOVA	F (8, 171) = 216,9	Tukey
Tukey's multiple comparisons test	Mean Difference	95,00% Confidence Interval of difference	Below threshold?	Adjusted P Value
NGF 30ng/mL vs. 4 nM	122	51,15 to 192,8	Yes	<0,0001
NGF 30ng/mL vs. 40 nM	377.6	306,8 to 448,4	Yes	<0,0001
NGF 30ng/mL vs. 400 nM	652.4	581,6 to 723,2	Yes	<0,0001
NGF 30ng/mL vs. CDNF 18μg/mL	182.5	111,7 to 253,3	Yes	<0,0001
NGF 30ng/mL vs. 4 nM	324.3	253,5 to 395,1	Yes	<0,0001
NGF 30ng/mL vs. 40 nM	459.5	388,7 to 530,3	Yes	<0,0001
NGF 30ng/mL vs. 400 nM	645.8	575,0 to 716,6	Yes	<0,0001
NGF 30ng/mL vs. DMSO	118.6	47,79 to 189,4	Yes	<0,0001
4 nM vs. 40 nM	255.6	184,8 to 326,4	Yes	<0,0001
4 nM vs. 400 nM	530.5	459,7 to 601,3	Yes	<0,0001
4 nM vs. CDNF 18μg/mL	60.54	-10,26 to 131,3	No	0.1605
4 nM vs. 4 nM	202.3	131,5 to 273,1	Yes	<0,0001
4 nM vs. 40 nM	337.6	266,8 to 408,4	Yes	<0,0001
4 nM vs. 400 nM	523.8	453,0 to 594,6	Yes	<0,0001
4 nM vs. DMSO	-3.362	-74,17 to 67,44	No	>0,9999
40 nM vs. 400 nM	274.8	204,0 to 345,6	Yes	<0,0001
40 nM vs. CDNF 18μg/mL	-195.1	-265,9 to -124,3	Yes	<0,0001
40 nM vs. 4 nM	-53.31	-124,1 to 17,50	No	0.3098
40 nM vs. 40 nM	81.97	11,16 to 152,8	Yes	0.0107
40 nM vs. 400 nM	268.2	197,4 to 339,0	Yes	<0,0001
40 nM vs. DMSO	-259	-329,8 to -188,2	Yes	<0,0001
400 nM vs. CDNF 18μg/mL	-469.9	-540,7 to -399,1	Yes	<0,0001
400 nM vs. 4 nM	-328.1	-399,0 to -257,3	Yes	<0,0001
400 nM vs. 40 nM	-192.9	-263,7 to -122,1	Yes	<0,0001
400 nM vs. 400 nM	-6.643	-77,45 to 64,16	No	>0,9999
400 nM vs. DMSO	-533.8	-604,6 to -463,0	Yes	<0,0001
CDNF 18μg/mL vs. 4 nM	141.8	70,96 to 212,6	Yes	<0,0001
CDNF 18μg/mL vs. 40 nM	277	206,2 to 347,8	Yes	<0,0001
CDNF 18μg/mL vs. 400 nM	463.3	392,5 to 534,1	Yes	<0,0001
CDNF 18μg/mL vs. DMSO	-63.9	-134,7 to 6,901	No	0.1127
4 nM vs. 40 nM	135.3	64,47 to 206,1	Yes	<0,0001
4 nM vs. 400 nM	321.5	250,7 to 392,3	Yes	<0,0001
4 nM vs. DMSO	-205.7	-276,5 to -134,9	Yes	<0,0001
40 nM vs. 400 nM	186.2	115,4 to 257,0	Yes	<0,0001
40 nM vs. DMSO	-340.9	-411,8 to -270,1	Yes	<0,0001
400 nM vs. DMSO	-527.2	-598,0 to -456,4	Yes	<0,0001
4E
Method	Sample (N)	Statistical test	Degrees of freedom	Multiple comparisons test
Neuritic area	6	Ordinary one-way ANOVA	F (8, 45) = 60,48	Tukey
Tukey's multiple comparisons test	Mean Difference	95,00% Confidence Interval of difference	Below threshold?	Adjusted P Value
NGF 30ng/mL vs. 4 nM	0.107	-0,8271 to 1,041	No	>0,9999
NGF 30ng/mL vs. 40 nM	2.044	1,110 to 2,978	Yes	<0,0001
NGF 30ng/mL vs. 400 nM	4.227	3,293 to 5,161	Yes	<0,0001
NGF 30ng/mL vs. CDNF 18μg/mL	0.5207	-0,4133 to 1,455	No	0.6718
NGF 30ng/mL vs. 4 nM	1.334	0,4003 to 2,268	Yes	0.0009
NGF 30ng/mL vs. 40 nM	2.47	1,536 to 3,405	Yes	<0,0001
NGF 30ng/mL vs. 400 nM	4.101	3,167 to 5,035	Yes	<0,0001
NGF 30ng/mL vs. DMSO	1.305	0,3705 to 2,239	Yes	0.0012
4 nM vs. 40 nM	1.937	1,003 to 2,871	Yes	<0,0001
4 nM vs. 400 nM	4.12	3,186 to 5,054	Yes	<0,0001
4 nM vs. CDNF 18μg/mL	0.4138	-0,5203 to 1,348	No	0.8748
4 nM vs. 4 nM	1.227	0,2933 to 2,161	Yes	0.0029
4 nM vs. 40 nM	2.364	1,429 to 3,298	Yes	<0,0001
4 nM vs. 400 nM	3.994	3,060 to 4,928	Yes	<0,0001
4 nM vs. DMSO	1.198	0,2635 to 2,132	Yes	0.0039
40 nM vs. 400 nM	2.183	1,249 to 3,117	Yes	<0,0001
40 nM vs. CDNF 18μg/mL	-1.523	-2,457 to -0,5893	Yes	0.0001
40 nM vs. 4 nM	-0.7098	-1,644 to 0,2243	No	0.2712
40 nM vs. 40 nM	0.4263	-0,5077 to 1,360	No	0.8557
40 nM vs. 400 nM	2.057	1,123 to 2,991	Yes	<0,0001
40 nM vs. DMSO	-0.7395	-1,674 to 0,1945	No	0.2242
400 nM vs. CDNF 18μg/mL	-3.706	-4,640 to -2,772	Yes	<0,0001
400 nM vs. 4 nM	-2.893	-3,827 to -1,958	Yes	<0,0001
400 nM vs. 40 nM	-1.756	-2,691 to -0,8224	Yes	<0,0001
400 nM vs. 400 nM	-0.126	-1,060 to 0,8080	No	>0,9999
400 nM vs. DMSO	-2.922	-3,856 to -1,988	Yes	<0,0001
CDNF 18μg/mL vs. 4 nM	0.8136	-0,1205 to 1,748	No	0.133
CDNF 18μg/mL vs. 40 nM	1.95	1,016 to 2,884	Yes	<0,0001
CDNF 18μg/mL vs. 400 nM	3.58	2,646 to 4,514	Yes	<0,0001
CDNF 18μg/mL vs. DMSO	0.7838	-0,1502 to 1,718	No	0.1654
4 nM vs. 40 nM	1.136	0,2020 to 2,070	Yes	0.0074
4 nM vs. 400 nM	2.767	1,832 to 3,701	Yes	<0,0001
4 nM vs. DMSO	-0.02977	-0,9639 to 0,9043	No	>0,9999
40 nM vs. 400 nM	1.63	0,6963 to 2,564	Yes	<0,0001
40 nM vs. DMSO	-1.166	-2,100 to -0,2318	Yes	0.0054
400 nM vs. DMSO	-2.796	-3,730 to -1,862	Yes	<0,0001
4G
Method	Sample (N)	Statistical test	Degrees of freedom	Multiple comparisons test
Neurite complexity	17	Ordinary one-way ANOVA	F (3, 64) = 8103	Tukey
Tukey's multiple comparisons test	Mean Difference	95,00% Confidence Interval of difference	Below threshold?	Adjusted P Value
CDNF 18μg/mL vs. 4 nM	34.7	31,13 to 38,27	Yes	<0,0001
CDNF 18μg/mL vs. 40 nM	55.37	51,80 to 58,94	Yes	<0,0001
CDNF 18μg/mL vs. 400 nM	101.4	97,80 to 104,9	Yes	<0,0001
4 nM vs. 40 nM	20.67	17,10 to 24,24	Yes	<0,0001
4 nM vs. 400 nM	66.67	63,10 to 70,23	Yes	<0,0001
40 nM vs. 400 nM	46	42,43 to 49,56	Yes	<0,0001
4F
Method	Sample (N)	Statistical test	Degrees of freedom	Multiple comparisons test
Neurite complexity	13	Ordinary one-way ANOVA	F (3, 48) = 1999	Tukey
Tukey's multiple comparisons test	Mean Difference	95,00% Confidence Interval of difference	Below threshold?	Adjusted P Value
NGF 30 ng/mL vs. 4 nM	40.2	36,87 to 43,53	Yes	<0,0001
NGF 30 ng/mL vs. 40 nM	125.5	122,2 to 128,8	Yes	<0,0001
NGF 30 ng/mL vs. 400 nM	177.2	173,8 to 180,5	Yes	<0,0001
4 nM vs. 40 nM	85.3	81,97 to 88,63	Yes	<0,0001
4 nM vs. 400 nM	137	133,6 to 140,3	Yes	<0,0001
40 nM vs. 400 nM	51.67	48,34 to 55,00	Yes	<0,0001
5B
Method	Sample (N)	Statistical test	Degrees of freedom	Multiple comparisons test
Neurite length	16	Ordinary one-way ANOVA	F (7, 120) = 20.88	Tukey
Tukey's multiple comparisons test	Mean Difference	95,00% Confidence Interval of difference	Below threshold?	Adjusted P Value
NGF vs. NGF+GNF-5837	187.2	35,01 to 339,5	Yes	0.0056
NGF vs. NGF+anti-NGF	397.8	245,6 to 550,1	Yes	<0,0001
NGF vs. NGF+GNF-5837+anti-NGF	520.5	368,2 to 672,7	Yes	<0,0001
NGF vs. CDNF	122.3	-29,95 to 274,5	No	0.2149
NGF vs. CDNF+GNF-5837	231.2	79,00 to 383,5	Yes	0.0002
NGF vs. CDNF+anti-NGF	229.9	77,65 to 382,1	Yes	0.0002
NGF vs. CDNF+GNF-5837+anti-NGF	241.6	89,32 to 393,8	Yes	<0,0001
NGF+GNF-5837 vs. NGF+anti-NGF	210.6	58,37 to 362,8	Yes	0.001
NGF+GNF-5837 vs. NGF+GNF-5837+anti-NGF	333.2	181,0 to 485,5	Yes	<0,0001
NGF+GNF-5837 vs. CDNF	-64.95	-217,2 to 87,28	No	0.891
NGF+GNF-5837 vs. CDNF+GNF-5837	43.99	-108,2 to 196,2	No	0.9863
NGF+GNF-5837 vs. CDNF+anti-NGF	42.65	-109,6 to 194,9	No	0.9886
NGF+GNF-5837 vs. CDNF+GNF-5837+anti-NGF	54.31	-97,93 to 206,5	No	0.9556
NGF+anti-NGF vs. NGF+GNF-5837+anti-NGF	122.6	-29,62 to 274,9	No	0.212
NGF+anti-NGF vs. CDNF	-275.6	-427,8 to -123,3	Yes	<0,0001
NGF+anti-NGF vs. CDNF+GNF-5837	-166.6	-318,8 to -14,37	Yes	0.0215
NGF+anti-NGF vs. CDNF+anti-NGF	-168	-320,2 to -15,72	Yes	0.0198
NGF+anti-NGF vs. CDNF+GNF-5837+anti-NGF	-156.3	-308,5 to -4,059	Yes	0.0397
NGF+GNF-5837+anti-NGF vs. CDNF	-398.2	-550,4 to -245,9	Yes	<0,0001
NGF+GNF-5837+anti-NGF vs. CDNF+GNF-5837	-289.2	-441,5 to -137,0	Yes	<0,0001
NGF+GNF-5837+anti-NGF vs. CDNF+anti-NGF	-290.6	-442,8 to -138,3	Yes	<0,0001
NGF+GNF-5837+anti-NGF vs. CDNF+GNF-5837+anti-NGF	-278.9	-431,2 to -126,7	Yes	<0,0001
CDNF vs. CDNF+GNF-5837	108.9	-43,29 to 261,2	No	0.3546
CDNF vs. CDNF+anti-NGF	107.6	-44,64 to 259,8	No	0.3709
CDNF vs. CDNF+GNF-5837+anti-NGF	119.3	-32,97 to 271,5	No	0.2429
CDNF+GNF-5837 vs. CDNF+anti-NGF	-1.347	-153,6 to 150,9	No	>0,9999
CDNF+GNF-5837 vs. CDNF+GNF-5837+anti-NGF	10.32	-141,9 to 162,6	No	>0,9999
CDNF+anti-NGF vs. CDNF+GNF-5837+anti-NGF	11.66	-140,6 to 163,9	No	>0,9999
5C
Method	Sample (N)	Statistical test	Degrees of freedom	Multiple comparisons test
Neuritic area	5	Ordinary one-way ANOVA	F (7, 32) = 44.08	Tukey
Tukey's multiple comparisons test	Mean Difference	95,00% Confidence Interval of difference	Below threshold?	Adjusted P Value
NGF vs. NGF+GNF-5837	2.782	1,693 to 3,871	Yes	<0,0001
NGF vs. NGF+anti-NGF	4.04	2,951 to 5,129	Yes	<0,0001
NGF vs. NGF+GNF-5837+anti-NGF	4.958	3,869 to 6,047	Yes	<0,0001
NGF vs. CDNF	1.032	-0,05722 to 2,121	No	0.0736
NGF vs. CDNF+GNF-5837	2.621	1,533 to 3,710	Yes	<0,0001
NGF vs. CDNF+anti-NGF	1.777	0,6882 to 2,866	Yes	0.0002
NGF vs. CDNF+GNF-5837+anti-NGF	2.353	1,264 to 3,442	Yes	<0,0001
NGF+GNF-5837 vs. NGF+anti-NGF	1.258	0,1691 to 2,347	Yes	0.0146
NGF+GNF-5837 vs. NGF+GNF-5837+anti-NGF	2.176	1,087 to 3,265	Yes	<0,0001
NGF+GNF-5837 vs. CDNF	-1.751	-2,839 to -0,6616	Yes	0.0003
NGF+GNF-5837 vs. CDNF+GNF-5837	-0.1608	-1,250 to 0,9281	No	0.9997
NGF+GNF-5837 vs. CDNF+anti-NGF	-1.005	-2,094 to 0,08379	No	0.0876
NGF+GNF-5837 vs. CDNF+GNF-5837+anti-NGF	-0.4294	-1,518 to 0,6596	No	0.9006
NGF+anti-NGF vs. NGF+GNF-5837+anti-NGF	0.918	-0,1710 to 2,007	No	0.15
NGF+anti-NGF vs. CDNF	-3.009	-4,098 to -1,920	Yes	<0,0001
NGF+anti-NGF vs. CDNF+GNF-5837	-1.419	-2,508 to -0,3299	Yes	0.0041
NGF+anti-NGF vs. CDNF+anti-NGF	-2.263	-3,352 to -1,174	Yes	<0,0001
NGF+anti-NGF vs. CDNF+GNF-5837+anti-NGF	-1.687	-2,776 to -0,5985	Yes	0.0005
NGF+GNF-5837+anti-NGF vs. CDNF	-3.927	-5,016 to -2,838	Yes	<0,0001
NGF+GNF-5837+anti-NGF vs. CDNF+GNF-5837	-2.337	-3,426 to -1,248	Yes	<0,0001
NGF+GNF-5837+anti-NGF vs. CDNF+anti-NGF	-3.181	-4,270 to -2,092	Yes	<0,0001
NGF+GNF-5837+anti-NGF vs. CDNF+GNF-5837+anti-NGF	-2.605	-3,694 to -1,516	Yes	<0,0001
CDNF vs. CDNF+GNF-5837	1.59	0,5008 to 2,679	Yes	0.001
CDNF vs. CDNF+anti-NGF	0.7454	-0,3436 to 1,834	No	0.3686
CDNF vs. CDNF+GNF-5837+anti-NGF	1.321	0,2322 to 2,410	Yes	0.009
CDNF+GNF-5837 vs. CDNF+anti-NGF	-0.8443	-1,933 to 0,2446	No	0.2269
CDNF+GNF-5837 vs. CDNF+GNF-5837+anti-NGF	-0.2685	-1,357 to 0,8204	No	0.992
CDNF+anti-NGF vs. CDNF+GNF-5837+anti-NGF	0.5758	-0,5131 to 1,665	No	0.6793
5D
Method	Sample (N)	Statistical test	Degrees of freedom	Multiple comparisons test
LDH assay	5	Ordinary one-way ANOVA	F (7, 32) = 20.27	Tukey
Tukey's multiple comparisons test	Mean Difference	95,00% Confidence Interval of difference	Below threshold?	Adjusted P Value
NGF vs. NGF+GNF-5837	-0.06916	-0,1860 to 0,04767	No	0.5495
NGF vs. NGF+anti-NGF	-0.3322	-0,4490 to -0,2154	Yes	<0,0001
NGF vs. NGF+GNF-5837+anti-NGF	-0.313	-0,4298 to -0,1962	Yes	<0,0001
NGF vs. CDNF	-0.0944	-0,2112 to 0,02243	No	0.1868
NGF vs. CDNF+GNF-5837	-0.1696	-0,2864 to -0,05277	Yes	0.0011
NGF vs. CDNF+anti-NGF	-0.1828	-0,2996 to -0,06597	Yes	0.0004
NGF vs. CDNF+GNF-5837+anti-NGF	-0.1938	-0,3106 to -0,07697	Yes	0.0002
NGF+GNF-5837 vs. NGF+anti-NGF	-0.263	-0,3799 to -0,1462	Yes	<0,0001
NGF+GNF-5837 vs. NGF+GNF-5837+anti-NGF	-0.2438	-0,3607 to -0,1270	Yes	<0,0001
NGF+GNF-5837 vs. CDNF	-0.02524	-0,1421 to 0,09159	No	0.9964
NGF+GNF-5837 vs. CDNF+GNF-5837	-0.1004	-0,2173 to 0,01639	No	0.1346
NGF+GNF-5837 vs. CDNF+anti-NGF	-0.1136	-0,2305 to 0,003188	No	0.0613
NGF+GNF-5837 vs. CDNF+GNF-5837+anti-NGF	-0.1246	-0,2415 to -0,007812	Yes	0.0299
NGF+anti-NGF vs. NGF+GNF-5837+anti-NGF	0.0192	-0,09763 to 0,1360	No	0.9994
NGF+anti-NGF vs. CDNF	0.2378	0,1210 to 0,3546	Yes	<0,0001
NGF+anti-NGF vs. CDNF+GNF-5837	0.1626	0,04577 to 0,2794	Yes	0.0019
NGF+anti-NGF vs. CDNF+anti-NGF	0.1494	0,03257 to 0,2662	Yes	0.0051
NGF+anti-NGF vs. CDNF+GNF-5837+anti-NGF	0.1384	0,02157 to 0,2552	Yes	0.0114
NGF+GNF-5837+anti-NGF vs. CDNF	0.2186	0,1018 to 0,3354	Yes	<0,0001
NGF+GNF-5837+anti-NGF vs. CDNF+GNF-5837	0.1434	0,02657 to 0,2602	Yes	0.008
NGF+GNF-5837+anti-NGF vs. CDNF+anti-NGF	0.1302	0,01337 to 0,2470	Yes	0.0204
NGF+GNF-5837+anti-NGF vs. CDNF+GNF-5837+anti-NGF	0.1192	0,002372 to 0,2360	Yes	0.0429
CDNF vs. CDNF+GNF-5837	-0.0752	-0,1920 to 0,04163	No	0.4452
CDNF vs. CDNF+anti-NGF	-0.0884	-0,2052 to 0,02843	No	0.2524
CDNF vs. CDNF+GNF-5837+anti-NGF	-0.0994	-0,2162 to 0,01743	No	0.1427
CDNF+GNF-5837 vs. CDNF+anti-NGF	-0.0132	-0,1300 to 0,1036	No	>0,9999
CDNF+GNF-5837 vs. CDNF+GNF-5837+anti-NGF	-0.0242	-0,1410 to 0,09263	No	0.9972
CDNF+anti-NGF vs. CDNF+GNF-5837+anti-NGF	-0.011	-0,1278 to 0,1058	No	>0,9999
5E
Method	Sample (N)	Statistical test	Degrees of freedom	Multiple comparisons test
Neurite complexity	17	Ordinary one-way ANOVA	F (3, 64) = 3531	Tukey
Tukey's multiple comparisons test	Mean Difference	95,00% Confidence Interval of difference	Below threshold?	Adjusted P Value
NGF vs. NGF+GNF-5837	54.97	52,10 to 57,84	Yes	<0,0001
NGF vs. NGF+anti-NGF	87.13	84,26 to 90,00	Yes	<0,0001
NGF vs. NGF+GNF-5837+anti-NGF	103.8	100,9 to 106,7	Yes	<0,0001
NGF+GNF-5837 vs. NGF+anti-NGF	32.16	29,29 to 35,03	Yes	<0,0001
NGF+GNF-5837 vs. NGF+GNF-5837+anti-NGF	48.83	45,96 to 51,70	Yes	<0,0001
NGF+anti-NGF vs. NGF+GNF-5837+anti-NGF	16.67	13,80 to 19,54	Yes	<0,0001
5F
Method	Sample (N)	Statistical test	Degrees of freedom	Multiple comparisons test
Neurite complexity	13	Ordinary one-way ANOVA	F (3, 48) = 823.6	Tukey
Tukey's multiple comparisons test	Mean Difference	95,00% Confidence Interval of difference	Below threshold?	Adjusted P Value
CDNF vs. CDNF+GNF-5837	42.63	39,13 to 46,13	Yes	<0,0001
CDNF vs. CDNF+anti-NGF	34.13	30,63 to 37,63	Yes	<0,0001
CDNF vs. CDNF+GNF-5837+anti-NGF	64.3	60,80 to 67,80	Yes	<0,0001
CDNF+GNF-5837 vs. CDNF+anti-NGF	-8.5	-12,00 to -4,996	Yes	<0,0001
CDNF+GNF-5837 vs. CDNF+GNF-5837+anti-NGF	21.67	18,17 to 25,17	Yes	<0,0001
CDNF+anti-NGF vs. CDNF+GNF-5837+anti-NGF	30.17	26,67 to 33,67	Yes	<0,0001
7B
Method	Sample (N)	Statistical test	Degrees of freedom	Multiple comparisons test
Neurite length	NGF 30 ng/mL = 22	Ordinary one-way ANOVA	F (3, 47) = 52.92	Tukey
	CDNF 18 µg/mL = 13
	CDNF-ΔKTEL 18 µg/mL = 12
	DMEM = 4
Tukey's multiple comparisons test	Mean Difference	95,00% Confidence Interval of difference	Below threshold?	Adjusted P Value
DMEM vs. NGF 30ng/mL	-382.1	-508,5 to -255,6	Yes	<0,0001
DMEM vs. CDNF 18µg/mL	-294.6	-427,6 to -161,7	Yes	<0,0001
DMEM vs. CDNF-ΔKTEL 18μg/mL	-35.65	-169,9 to 98,64	No	0.8938
NGF 30ng/mL vs. CDNF 18µg/mL	87.41	6,040 to 168,8	Yes	0.0309
NGF 30ng/mL vs. CDNF-ΔKTEL 18μg/mL	346.4	262,9 to 429,9	Yes	<0,0001
CDNF 18µg/mL vs. CDNF-ΔKTEL 18μg/mL	259	165,9 to 352,1	Yes	<0,0001
7C
Method	Sample (N)	Statistical test	Degrees of freedom	Multiple comparisons test
Neuritic area	4	Ordinary one-way ANOVA	F (3, 12) = 94.38	Tukey
Tukey's multiple comparisons test	Mean Difference	95,00% Confidence Interval of difference	Below threshold?	Adjusted P Value
DMEM vs. NGF 30ng/mL	68.33	54,33 to 82,32	Yes	<0,0001
DMEM vs. CDNF 18µg/mL	56.65	42,65 to 70,65	Yes	<0,0001
DMEM vs. CDNF-ΔKTEL 18μg/mL	16.45	2,450 to 30,45	Yes	0.0202
NGF 30ng/mL vs. CDNF 18µg/mL	-11.68	-25,67 to 2,325	No	0.1149
NGF 30ng/mL vs. CDNF-ΔKTEL 18μg/mL	-51.88	-65,87 to -37,88	Yes	<0,0001
CDNF 18µg/mL vs. CDNF-ΔKTEL 18μg/mL	-40.2	-54,20 to -26,20	Yes	<0,0001
8G
Method	Sample (N)	Statistical test	Degrees of freedom	Multiple comparisons test
TUNEL assay	6	Ordinary one-way ANOVA	F (2, 15) = 9.505	Tukey
Tukey's multiple comparisons test	Mean Difference	95,00% Confidence Interval of difference	Below threshold?	Adjusted P Value
NGF 30ng/mL vs. CDNF 18µg/mL	-4.557	-15,25 to 6,138	No	0.5247
NGF 30ng/mL vs. CDNF-∆KTEL 18μg/mL	-17.32	-28,01 to -6,621	Yes	0.0021
CDNF 18µg/mL vs. CDNF-∆KTEL 18μg/mL	-12.76	-23,45 to -2,064	Yes	0.0189
8H
Method	Sample (N)	Statistical test	Degrees of freedom	Multiple comparisons test
TUNEL assay	4	Ordinary one-way ANOVA	F (2, 9) = 10.12	Tukey
Tukey's multiple comparisons test	Mean Difference	95,00% Confidence Interval of difference	Below threshold?	Adjusted P Value
NGF 30ng/mL vs. CDNF 18µg/mL	-10.63	-22,36 to 1,099	No	0.0751
NGF 30ng/mL vs. CDNF-∆KTEL 18μg/mL	-18.85	-30,57 to -7,116	Yes	0.0039
CDNF 18µg/mL vs. CDNF-∆KTEL 18μg/mL	-8.215	-19,94 to 3,514	No	0.1791
S1A
Method	Sample (N)	Statistical test	Degrees of freedom	Multiple comparisons test
Neurite length	31	Ordinary one-way ANOVA	F (6, 210) = 855,0	Tukey
Tukey's multiple comparisons test	Mean Difference	95,00% Confidence Interval of difference	Below threshold?	Adjusted P Value
Dmem vs. NGF 30ng/mL	-737	-784,7 to -689,4	Yes	<0,0001
Dmem vs. 0.18μg/mL	0	-47,66 to 47,66	No	>0,9999
Dmem vs. 0.9 μg/mL	0	-47,66 to 47,66	No	>0,9999
Dmem vs. 1.8μg/mL	-442.9	-490,5 to -395,2	Yes	<0,0001
Dmem vs. 18μg/mL	-615	-662,6 to -567,3	Yes	<0,0001
Dmem vs. 180μg/mL	0	-47,66 to 47,66	No	>0,9999
NGF 30ng/mL vs. 0.18μg/mL	737	689,4 to 784,7	Yes	<0,0001
NGF 30ng/mL vs. 0.9 μg/mL	737	689,4 to 784,7	Yes	<0,0001
NGF 30ng/mL vs. 1.8μg/mL	294.1	246,5 to 341,8	Yes	<0,0001
NGF 30ng/mL vs. 18μg/mL	122	74,38 to 169,7	Yes	<0,0001
NGF 30ng/mL vs. 180μg/mL	737	689,4 to 784,7	Yes	<0,0001
0.18μg/mL vs. 0.9 μg/mL	0	-47,66 to 47,66	No	>0,9999
0.18μg/mL vs. 1.8μg/mL	-442.9	-490,5 to -395,2	Yes	<0,0001
0.18μg/mL vs. 18μg/mL	-615	-662,6 to -567,3	Yes	<0,0001
0.18μg/mL vs. 180μg/mL	0	-47,66 to 47,66	No	>0,9999
0.9 μg/mL vs. 1.8μg/mL	-442.9	-490,5 to -395,2	Yes	<0,0001
0.9 μg/mL vs. 18μg/mL	-615	-662,6 to -567,3	Yes	<0,0001
0.9 μg/mL vs. 180μg/mL	0	-47,66 to 47,66	No	>0,9999
1.8μg/mL vs. 18μg/mL	-172.1	-219,8 to -124,4	Yes	<0,0001
1.8μg/mL vs. 180μg/mL	442.9	395,2 to 490,5	Yes	<0,0001
18μg/mL vs. 180μg/mL	615	567,3 to 662,6	Yes	<0,0001
S1B
Method	Sample (N)	Statistical test	Degrees of freedom	Multiple comparisons test
LDH assay	6	Ordinary one-way ANOVA	F (7, 39) = 174,7	Tukey
Tukey's multiple comparisons test	Mean Difference	95,00% Confidence Interval of difference	Below threshold?	Adjusted P Value
Dmem vs. NGF 30ng/mL	0.3938	0,2287 to 0,5588	Yes	<0,0001
Dmem vs. 0.18μg/mL	0.09473	-0,07836 to 0,2678	No	0.6546
Dmem vs. 0.9 μg/mL	0.1464	-0,01860 to 0,3115	No	0.1142
Dmem vs. 1.8μg/mL	0.3866	0,2216 to 0,5516	Yes	<0,0001
Dmem vs. 18μg/mL	0.3896	0,2246 to 0,5546	Yes	<0,0001
Dmem vs. 180μg/mL	-0.406	-0,5710 to -0,2410	Yes	<0,0001
Dmem vs. Triton	-0.9876	-1,153 to -0,8225	Yes	<0,0001
NGF 30ng/mL vs. 0.18μg/mL	-0.299	-0,4721 to -0,1259	Yes	<0,0001
NGF 30ng/mL vs. 0.9 μg/mL	-0.2473	-0,4124 to -0,08230	Yes	0.0006
NGF 30ng/mL vs. 1.8μg/mL	-0.007167	-0,1722 to 0,1579	No	>0,9999
NGF 30ng/mL vs. 18μg/mL	-0.004167	-0,1692 to 0,1609	No	>0,9999
NGF 30ng/mL vs. 180μg/mL	-0.7998	-0,9648 to -0,6347	Yes	<0,0001
NGF 30ng/mL vs. Triton	-1.381	-1,546 to -1,216	Yes	<0,0001
0.18μg/mL vs. 0.9 μg/mL	0.0517	-0,1214 to 0,2248	No	0.9779
0.18μg/mL vs. 1.8μg/mL	0.2919	0,1188 to 0,4650	Yes	<0,0001
0.18μg/mL vs. 18μg/mL	0.2949	0,1218 to 0,4680	Yes	<0,0001
0.18μg/mL vs. 180μg/mL	-0.5007	-0,6738 to -0,3276	Yes	<0,0001
0.18μg/mL vs. Triton	-1.082	-1,255 to -0,9092	Yes	<0,0001
0.9 μg/mL vs. 1.8μg/mL	0.2402	0,07513 to 0,4052	Yes	0.0009
0.9 μg/mL vs. 18μg/mL	0.2432	0,07813 to 0,4082	Yes	0.0007
0.9 μg/mL vs. 180μg/mL	-0.5524	-0,7175 to -0,3874	Yes	<0,0001
0.9 μg/mL vs. Triton	-1.134	-1,299 to -0,9689	Yes	<0,0001
1.8μg/mL vs. 18μg/mL	0.003	-0,1620 to 0,1680	No	>0,9999
1.8μg/mL vs. 180μg/mL	-0.7926	-0,9576 to -0,6276	Yes	<0,0001
1.8μg/mL vs. Triton	-1.374	-1,539 to -1,209	Yes	<0,0001
18μg/mL vs. 180μg/mL	-0.7956	-0,9606 to -0,6306	Yes	<0,0001
18μg/mL vs. Triton	-1.377	-1,542 to -1,212	Yes	<0,0001
180μg/mL vs. Triton	-0.5816	-0,7466 to -0,4165	Yes	<0,0001
S2A
Method	Sample (N)	Statistical test	Degrees of freedom	Multiple comparisons test
Neuritic area	6	Ordinary one-way ANOVA	F (7, 40) = 30,74	Tukey
Tukey's multiple comparisons test	Mean Difference	95,00% Confidence Interval of difference	Below threshold?	Adjusted P Value
NGF30ng/mL vs. 20 μM	1.715	0,8469 to 2,582	Yes	<0,0001
NGF30ng/mL vs. 40 μM	2.505	1,637 to 3,372	Yes	<0,0001
NGF30ng/mL vs. 100 μM	3.349	2,481 to 4,217	Yes	<0,0001
NGF30ng/mL vs. CDNF 18μg/mL	0.4783	-0,3894 to 1,346	No	0.6481
NGF30ng/mL vs. 20 μM	1.398	0,5306 to 2,266	Yes	0.0002
NGF30ng/mL vs. 40 μM	1.484	0,6163 to 2,352	Yes	<0,0001
NGF30ng/mL vs. 100 μM	1.113	0,2454 to 1,981	Yes	0.0044
20 μM vs. 40 μM	0.7902	-0,07742 to 1,658	No	0.0971
20 μM vs. 100 μM	1.634	0,7667 to 2,502	Yes	<0,0001
20 μM vs. CDNF 18μg/mL	-1.236	-2,104 to -0,3686	Yes	0.0012
20 μM vs. 20 μM	-0.3163	-1,184 to 0,5514	No	0.9371
20 μM vs. 40 μM	-0.2305	-1,098 to 0,6371	No	0.9888
20 μM vs. 100 μM	-0.6014	-1,469 to 0,2662	No	0.3645
40 μM vs. 100 μM	0.8441	-0,02354 to 1,712	No	0.0616
40 μM vs. CDNF 18μg/mL	-2.027	-2,894 to -1,159	Yes	<0,0001
40 μM vs. 20 μM	-1.107	-1,974 to -0,2389	Yes	0.0047
40 μM vs. 40 μM	-1.021	-1,888 to -0,1531	Yes	0.0115
40 μM vs. 100 μM	-1.392	-2,259 to -0,5240	Yes	0.0002
100 μM vs. CDNF 18μg/mL	-2.871	-3,738 to -2,003	Yes	<0,0001
100 μM vs. 20 μM	-1.951	-2,818 to -1,083	Yes	<0,0001
100 μM vs. 40 μM	-1.865	-2,733 to -0,9972	Yes	<0,0001
100 μM vs. 100 μM	-2.236	-3,103 to -1,368	Yes	<0,0001
CDNF 18μg/mL vs. 20 μM	0.92	0,05234 to 1,788	Yes	0.0309
CDNF 18μg/mL vs. 40 μM	1.006	0,1381 to 1,873	Yes	0.0134
CDNF 18μg/mL vs. 100 μM	0.6348	-0,2328 to 1,502	No	0.2989
20 μM vs. 40 μM	0.08575	-0,7819 to 0,9534	No	>0,9999
20 μM vs. 100 μM	-0.2852	-1,153 to 0,5825	No	0.9632
40 μM vs. 100 μM	-0.3709	-1,239 to 0,4967	No	0.8667
S2B
Method	Sample (N)	Statistical test	Degrees of freedom	Multiple comparisons test
Neurite length	20	Ordinary one-way ANOVA	F (7, 152) = 113,9	Tukey
Tukey's multiple comparisons test	Mean Difference	95,00% Confidence Interval of difference	Below threshold?	Adjusted P Value
NGF 30ng/mL vs. 20 μM	203.1	138,2 to 268,1	Yes	<0,0001
NGF 30ng/mL vs. 40 μM	350.3	285,4 to 415,3	Yes	<0,0001
NGF 30ng/mL vs. 100 μM	552.9	488,0 to 617,9	Yes	<0,0001
NGF 30ng/mL vs. CDNF 18μg/mL	149.5	84,56 to 214,5	Yes	<0,0001
NGF 30ng/mL vs. 20 μM	218.4	153,5 to 283,4	Yes	<0,0001
NGF 30ng/mL vs. 40 μM	226.1	161,2 to 291,1	Yes	<0,0001
NGF 30ng/mL vs. 100 μM	229.8	164,9 to 294,8	Yes	<0,0001
20 μM vs. 40 μM	147.2	82,23 to 212,1	Yes	<0,0001
20 μM vs. 100 μM	349.8	284,8 to 414,7	Yes	<0,0001
20 μM vs. CDNF 18μg/mL	-53.63	-118,6 to 11,31	No	0.1877
20 μM vs. 20 μM	15.27	-49,68 to 80,21	No	0.9962
20 μM vs. 40 μM	22.97	-41,98 to 87,92	No	0.9587
20 μM vs. 100 μM	26.69	-38,25 to 91,64	No	0.9108
40 μM vs. 100 μM	202.6	137,7 to 267,6	Yes	<0,0001
40 μM vs. CDNF 18μg/mL	-200.8	-265,8 to -135,9	Yes	<0,0001
40 μM vs. 20 μM	-131.9	-196,9 to -66,96	Yes	<0,0001
40 μM vs. 40 μM	-124.2	-189,2 to -59,26	Yes	<0,0001
40 μM vs. 100 μM	-120.5	-185,4 to -55,54	Yes	<0,0001
100 μM vs. CDNF 18μg/mL	-403.4	-468,4 to -338,5	Yes	<0,0001
100 μM vs. 20 μM	-334.5	-399,5 to -269,6	Yes	<0,0001
100 μM vs. 40 μM	-326.8	-391,8 to -261,9	Yes	<0,0001
100 μM vs. 100 μM	-323.1	-388,0 to -258,1	Yes	<0,0001
CDNF 18μg/mL vs. 20 μM	68.9	3,955 to 133,8	Yes	0.0291
CDNF 18μg/mL vs. 40 μM	76.6	11,66 to 141,6	Yes	0.0092
CDNF 18μg/mL vs. 100 μM	80.33	15,38 to 145,3	Yes	0.005
20 μM vs. 40 μM	7.703	-57,24 to 72,65	No	>0,9999
20 μM vs. 100 μM	11.43	-53,52 to 76,37	No	0.9994
40 μM vs. 100 μM	3.723	-61,22 to 68,67	No	>0,9999
S2C
Method	Sample (N)	Statistical test	Degrees of freedom	Multiple comparisons test
Neurite complexity	19	Ordinary one-way ANOVA	F (3, 56) = 165,1	Tukey
Tukey's multiple comparisons test	Mean Difference	95,00% Confidence Interval of difference	Below threshold?	Adjusted P Value
NGF 30ng/mL vs. 20 μM	63	59,69 to 66,31	Yes	<0,0001
NGF 30ng/mL vs. 40 μM	99.8	96,49 to 103,1	Yes	<0,0001
NGF 30ng/mL vs. 100 μM	160.8	157,5 to 164,1	Yes	<0,0001
20 μM vs. 40 μM	36.8	33,49 to 40,11	Yes	<0,0001
20 μM vs. 100 μM	97.8	94,49 to 101,1	Yes	<0,0001
40 μM vs. 100 μM	61	57,69 to 64,31	Yes	<0,0001
S2D
Method	Sample (N)	Statistical test	Degrees of freedom	Multiple comparisons test
Neurite complexity	15	Ordinary one-way ANOVA	F (3, 72) = 5722	Tukey
Tukey's multiple comparisons test	Mean Difference	95,00% Confidence Interval of difference	Below threshold?	Adjusted P Value
CDNF 18μg/mL vs. 20 μM	9.5	5,403 to 13,60	Yes	<0,0001
CDNF 18μg/mL vs. 40 μM	19.37	15,27 to 23,47	Yes	<0,0001
CDNF 18μg/mL vs. 100 μM	32.87	28,77 to 36,97	Yes	<0,0001
20 μM vs. 40 μM	9.87	5,773 to 13,97	Yes	<0,0001
20 μM vs. 100 μM	23.37	19,27 to 27,47	Yes	<0,0001
40 μM vs. 100 μM	13.5	9,403 to 17,60	Yes	<0,0001
